# Supplementary material for: Potential of Meta-Omics to Provide Modern Microbial Indicators for Monitoring Soil Quality and Securing Food Production
Source: Front Microbiol. 2022 Jun 30;13:889788. doi: 10.3389/fmicb.2022.889788 (PMC9280627; doi:10.3389/fmicb.2022.889788)
Supplement: Supplementary Table 1 — Overview of the various meta-omics approaches and their operationality for soil quality biomonitoring. R: In research phase, P: Provided by agri-food industries, XXX: Adapted technique with a very good data / price ratio, XX: Adapted technique with a moderate data / price ratio, X: Adapted technique with a low data/price ratio. [file Data_Sheet_1.xlsx]

## Sheet: Supplementary Table 1
Biological material	DNA / RNA (cDNA)				Proteins / metabolites
(Meta)-omics approach	Genomics / Transcriptomics		Metagenomics / Metatranscriptomics		Metaproteomics / meta-metabolomics
	Targeted	Targeted	Targeted	Shotgun
Technology	qPCR	Microarrays	HTS	HTS	NMR / Mass spectrometry
Price	$	$$	$$	$$$	$$$
Biomonitoring
Soil contamination	XXX	X	XXX	X	X
Effect of agricultural practices	XX	X	XXX	X	X
Pathogen detection	XXX	XX	XXX	X	X
Operationality
Molecular extraction	R / P	R	R / P	R	R
Bioinformatic analysis	R / P	R	R / P	R	R
Bioindicators	R / P	R	R / P
